# Supplementary material for: A Wearable, Textile-Based Polyacrylate Imprinted Electrochemical Sensor for Cortisol Detection in Sweat
Source: Biosensors (Basel). 2022 Oct 10;12(10):854. doi: 10.3390/bios12100854 (PMC9599184; doi:10.3390/bios12100854)
Supplement: Supplementary file 1 [file biosensors-12-00854-s001.zip]

Archive with 1 entries (1 files):
- biosensors-1938025-supplementary.pdf
